# Supplementary material for: Long non‐coding RNA NEAT1 promotes aerobic glycolysis and progression of cervical cancer through WNT/β‐catenin/PDK1 axis
Source: Cancer Med. 2024 May 11;13(9):e7221. doi: 10.1002/cam4.7221 (PMC11087816; doi:10.1002/cam4.7221)
Supplement: Supplementary file 3 — Table S3. [file CAM4-13-e7221-s001.xlsx]

## Sheet: Sheet1
Supplementary Table 3. Clinical information of patients.
Patient_ID	sex	age	TNM stage	Histology type	NEAT1
1	female	38	pT1b2N0Mx	Squamous	5.76975
2	female	47	PT1bN0Mx	Squamous	12.1938
3	female	78	pT1bN0Mx	Squamous	6.7913
4	female	76	pT2a1N0Mx	Squamous	11.3554
5	female	70	pT1b1N0Mx	Squamous	12.0196
6	female	47	pT1b2N1Mx	Squamous	8.93689
7	female	68	pT1b1N0Mx	Squamous	5.84625
8	female	55	pT1b1N1Mx	adenocarcinoma	10.2183
9	female	39	pT2a1N0Mx	adenocarcinoma	7.21023
10	female	57	pT2a1N0Mx	Squamous	8.58953
11	female	54	pT2a1N0Mx	Squamous	7.26691
12	female	53	pT1b1N0Mx	Squamous	7.48576
13	female	54	pT2bN1Mx	Squamous	11.3852
14	female	43	pT2b2N1Mx	Squamous	15.1662
15	female	65	pT2N0Mx	Squamous	11.8343
16	female	57	pT1N0Mx	Squamous	6.38051
17	female	39	pT1b1N0Mx	Squamous	10.4093
18	female	60	pT2bN1Mx	Squamous	14.1267
19	female	67	pT1N0Mx	Squamous	7.74853
20	female	47	pT2aN1Mx	Squamous	13.1312
21	female	53	pT2aN0Mx	Squamous	10.887
22	female	74	pT2aN0Mx	Squamous	13.0212
23	female	70	pT2bN0Mx	Squamous	10.8488
24	female	41	pT1b2N0Mx	Squamous	5.64352
25	female	65	pT1b1N0Mx	Squamous	9.89728
26	female	45	pT2aN1Mx	Squamous	14.4467
27	female	55	pT1b1N0Mx	adenocarcinoma	10.0569
28	female	70	pT1b1N0Mx	Squamous	5.56052
29	female	64	pT1b1N0Mx	Squamous	6.38806
30	female	59	pT1N1Mx	Squamous	8.41737
31	female	67	pT2a2N0Mx	adenocarcinoma	7.8348
32	female	54	pT1b1N0Mx	Squamous	8.24977
33	female	52	pT2N1Mx	Squamous	10.4371
34	female	74	pT1b2N0Mx	Squamous	6.12656
35	female	54	pT2bN0Mx	Squamous	12.2538
36	female	59	pT2aN0Mx	Squamous	12.8778
37	female	49	pT1b2N0Mx	Squamous	10.2658
38	female	65	pT2a1N0Mx	Squamous	14.2334
39	female	31	pT1b1N0Mx	Squamous	6.78728
40	female	51	pT1b2N0Mx	adenocarcinoma	6.90772
41	female	52	pT1b1N0Mx	adenocarcinoma	6.19077
42	female	45	pT1b1N0Mx	adenocarcinoma	8.66795
43	female	50	pT2a2N0Mx	Squamous	11.5334
44	female	53	pT1b2N0Mx	Squamous	8.89518
